# Supplementary material for: Diagnostic Accuracy of Lung Ultrasound in Neonatal Diseases: A Systematized Review
Source: J Clin Med. 2024 May 25;13(11):3107. doi: 10.3390/jcm13113107 (PMC11172746; doi:10.3390/jcm13113107)
Supplement: Supplementary file 1 [file jcm-13-03107-s001.zip]

Archive with 1 entries (1 files):
- jcm-2955948-supplementary.pdf
